# Supplementary material for: Production and Physicochemical Characterization of Gelatin and Collagen Hydrolysates from Turbot Skin Waste Generated by Aquaculture Activities
Source: Mar Drugs. 2021 Aug 28;19(9):491. doi: 10.3390/md19090491 (PMC8465087; doi:10.3390/md19090491)
Supplement: Supplementary file 1 [file marinedrugs-19-00491-s001.zip]

Archive with 1 entries (1 files):
- marinedrugs-1351781 sup_mat.pdf
